# Supplementary material for: RIPK1 is required for ZBP1-driven necroptosis in human cells
Source: PLoS Biol. 2025 Feb 21;23(2):e3002845. doi: 10.1371/journal.pbio.3002845 (PMC11844899; doi:10.1371/journal.pbio.3002845)
Supplement: S1 Data — (XLSX) [file pbio.3002845.s003.xlsx]

## Sheet: Figure 1C
Time(h)	WT-Mock			WT-HSV-1(ICP6mut)			KO-Mock			KO-HSV-1(ICP6mut)
0	1.36873	0.912485	1.02655	2.50933	2.28121	3.42182	0.492006	1.08241	1.47602	3.05044	2.65683	2.75524
2	0.570303	0.570303	0.570303	1.48279	2.28121	2.28121	0.590408	1.08241	1.37762	2.26323	1.77122	1.77122
4	0.456242	0.570303	0.684364	1.71091	2.50933	2.05309	0.885611	0.984013	1.47602	1.57442	1.27922	1.37762
6	0.456242	0.456242	0.570303	1.93903	2.62339	2.16715	0.590408	0.885611	1.18081	1.47602	0.78721	0.885611
8	0.114061	0.342182	0.570303	2.62339	3.42182	2.73746	0.590408	0.393605	1.18081	0.984013	0.688809	0.78721
10	0.114061	0.456242	0.228121	4.22024	5.13273	5.13273	0.688809	0.295204	0.984013	0.984013	0.688809	0.688809
12	0.114061	0.456242	0.342182	10.3795	15.2841	15.056	0.688809	0.295204	0.984013	0.885611	0.688809	0.688809
14	0.114061	0.228121	0.342182	20.759	27.3745	29.8839	0.688809	0.196803	0.984013	1.08241	1.57442	0.492006
16	0.228121	0.342182	0.228121	30.2261	33.1916	35.5869	0.688809	0.295204	0.885611	1.27922	1.18081	0.590408
18	0.570303	0.342182	0.342182	33.876	35.5869	39.465	0.78721	0.295204	0.984013	1.37762	1.27922	0.885611
20	0.456242	0.456242	0.684364	33.6479	39.465	41.2899	0.885611	0.295204	0.984013	1.57442	1.18081	1.27922
22	0.456242	0.456242	0.912485	34.4463	36.6135	39.1228	0.885611	0.590408	1.47602	1.47602	1.57442	2.06643
24	0.570303	0.342182	0.912485	35.2447	35.5869	39.3509	1.08241	0.492006	1.37762	1.37762	1.77122	1.96803

## Sheet: Figure 1E
Time(h)	Mock-IFN			HSV-1(ICP6mut)-IFN			siRNA-Mock-IFN			siRNA-HSV-1(ICP6mut)-IFN
0	1.59574	3.61702	4.3617	12.0213	16.2766	13.9362	5.95745	6.80851	6.70213	17.234	14.1489	15.6383
2	1.38298	3.40426	3.51064	12.4468	13.617	12.766	5.42553	6.59574	7.23404	18.7234	16.0638	16.2766
4	1.06383	3.40426	3.08511	10	10.8511	9.3617	6.17021	7.12766	6.91489	18.9362	14.7872	13.617
6	1.38298	3.19149	3.08511	6.59574	9.57447	7.02128	6.59574	6.70213	7.65957	17.234	13.8298	11.8085
8	1.59574	3.61702	3.61702	6.2766	8.29787	5.6383	6.06383	7.23404	8.40425	16.9149	14.2553	11.7021
10	1.59574	3.40426	3.93617	8.51064	10.5319	5.95745	6.48936	7.65957	8.19149	17.234	13.5106	10.4255
12	1.2766	4.04255	4.46809	12.8723	12.3404	8.08511	6.59574	7.65957	8.40425	16.383	13.0851	10.8511
14	1.59574	3.93617	4.89362	17.8723	17.1277	13.4043	6.2766	8.82979	8.61702	16.9149	13.4043	11.0638
16	2.02128	3.51064	5	22.8723	20.8511	18.4043	5.21277	7.02128	8.82979	16.5957	13.2979	11.2766
18	2.44681	4.46809	4.89362	31.1702	35	30.2128	6.70213	7.97872	10.6383	19.2553	18.1915	14.2553
20	2.02128	3.7234	4.68085	30.8511	37.0213	33.7234	4.78723	6.17021	8.7234	18.8298	16.7021	13.9362
22	2.65957	4.89362	5	46.0638	48.617	48.1915	7.55319	7.87234	9.78723	25.7447	25.1064	20.2128
24	1.80851	3.93617	4.89362	43.4043	49.1489	48.5106	5.95745	5.6383	7.76596	22.3404	22.4468	19.1489
26	2.02128	3.93617	4.78723	41.8085	49.3617	47.3404	5.10638	5.53191	7.12766	22.766	23.4043	20.3192
28	2.23404	3.82979	4.89362	44.3617	52.9787	50.1064	4.46809	4.68085	6.80851	23.7234	25.3192	20.8511

## Sheet: Figure 2B
Time(h)	Mock			HSV-1(ICP6mut)			HSV-1(ICP6mut)+Nec-1			HSV-1(ICP6mut)+GSK872			HSV-1(ICP6mut)+NSA			HSV-1(ICP6mut)+R1-ICR-3			HSV-1(ICP6mut)+zVAD
0	2.26629	1.53473	1.26677	4.60705	5.14019	2.6699	1.86846	1.53649	1.46863	0.469043	1.46843	3.20427	2.26586	3.40659	1.86981	1.67064	2.13675	2.93561	1.00262	1.33566	1.00273
2	2.13465	1.53322	1.8	6.07287	4.67033	3.66667	4.40181	3.67232	4.00763	1.40449	5.94315	9.01408	3.13853	4.0724	5.46624	6.00728	4.4021	5.33485	1.53758	1.56889	1.36986
4	2.99838	2.59965	2	3.60697	3.13869	4.20945	8.81579	6.66667	1.73675	2.65423	8.14307	11.1359	4.53752	5.07246	8.33333	4.27509	6.74044	7.73672	2.80236	2.20339	2.40385
6	6.40669	4.3956	4.26357	3.00353	4.20945	5.87121	8.33333	6.37255	5.33854	3.70019	5.0702	9.67337	5.60081	6.5365	6.73077	5.6044	6.72727	7.39437	2.53566	2.9703	2.26917
8	6.79348	5.32544	4.13534	4.32243	5.21092	6.469	8.92193	2.80528	1.47059	5.5336	7.59494	4.33628	6.72131	7.94621	7.00326	6.54206	5.58583	6.95067	2.9361	3.34101	2.96523
10	6	6.13497	4	4.91329	6.33423	9.95475	7.31707	4.07725	1.93603	5.73771	7.07965	8.69565	6.53061	8.11808	6.53061	6.78733	5.46448	5.34247	6.68317	5.20362	4.94186
12	6.00462	6.40669	4	13.3758	15.5488	17.1196	6.11979	3.87597	3.59897	5.32787	7.02479	10.2128	6.14407	7.08661	6.14407	7.44681	5.20548	4.00552	19.0678	17.4797	15.9483
14	6.00437	5.86592	4.13534	22.561	25.5708	28.252	6.93717	3.47044	3.87597	5.32787	7.20524	11.7647	5.98291	7.19844	6.40496	7.44681	5.34247	3.60111	32.7778	27.8157	28.876
16	5.86735	5.99455	4.79798	30.4527	34.5992	40.2344	6.52742	3.87597	3.59897	6.73077	7.9918	13.7615	5.45455	7.19844	6.68016	7.32759	5.87432	4.80769	40.1141	40.0735	38.3446
18	7.33138	6.65829	5.59796	34.1346	40.8915	45.2145	8.08081	5.07246	4.93827	11.8571	13.3252	20.8333	7.61773	5.13176	7.47922	6.60622	6.13839	5.6044	50	52.8939	47.0219
20	7.06522	6.26703	5.85938	37.9496	48.6547	45.8882	8.26211	6.39535	7.26351	16.791	18.9062	24.8162	8.81295	12.5407	9.89583	10.1476	8.78906	9.73783	60.2788	60.3636	58.0592
22	7.19895	7.20721	5.99455	39.2188	52.0325	50.3077	12.1429	9.46882	6.13288	21.657	26.9345	34.5201	9.28218	9.81211	12.5407	12.9261	14	9.79478	65.7051	66.6667	70.1613
24	6.40177	6.39687	5.32995	42.7336	52.9412	50	13.3224	12.0339	12.0339	30.3922	28.0864	35.2313	9.18728	11.755	11.204	16.0194	16.2903	16.4516	72.8223	76.5734	72.1498

## Sheet: Figure 2D
Mock			HSV-1(ICP6mut)			HSV-1(ICP6mut)+R1-ICR-3			HSV-1(ICP6mut)+Nec-1			HSV-1(ICP6mut)+GSK963			HSV-1(ICP6mut)+GSK872
0.769231	1.15385	1.15385	1.15385	1.92308	1.53846	1.53846	0.769231	2.30769	1.53846	1.92308	0.769231	3.07692	1.53846	1.92308	0.769231	3.07692	0.769231
1.15385	1.92308	1.15385	1.92308	2.69231	1.92308	2.30769	1.15385	2.30769	2.69231	3.07692	1.92308	4.23077	1.15385	2.69231	3.07692	2.69231	1.15385
1.15385	1.92308	1.15385	0.384615	2.30769	1.53846	1.92308	0.769231	0.769231	2.30769	2.69231	1.15385	3.46154	1.15385	3.07692	1.53846	2.30769	0.769231
1.15385	1.15385	1.15385	0.384615	2.69231	2.69231	1.53846	0.769231	1.53846	2.30769	3.46154	1.92308	3.07692	1.53846	2.30769	1.15385	1.92308	0.769231
1.15385	1.15385	1.15385	0.384615	2.69231	2.69231	1.53846	1.15385	1.15385	1.53846	3.46154	1.15385	2.69231	1.53846	2.30769	1.15385	1.15385	0.769231
1.53846	1.15385	0.769231	1.15385	2.69231	3.07692	2.30769	1.15385	0.769231	1.92308	2.30769	1.53846	3.84615	2.30769	2.30769	3.46154	1.15385	1.15385
1.15385	1.53846	0.384615	1.92308	3.07692	2.30769	2.30769	1.53846	0.384615	1.92308	2.30769	1.53846	2.69231	2.30769	1.92308	3.07692	1.92308	1.53846
1.15385	0.769231	0.384615	2.30769	4.23077	3.84615	2.69231	0.769231	0.384615	1.92308	4.23077	2.30769	2.69231	2.30769	1.53846	2.69231	1.53846	1.53846
1.15385	1.53846	0.384615	4.23077	5.38462	5	3.07692	1.15385	0.384615	3.46154	4.23077	2.30769	2.69231	3.07692	1.53846	2.30769	3.07692	1.53846
1.53846	1.53846	0.384615	5	10	7.30769	3.07692	1.15385	0.769231	3.84615	3.46154	2.30769	2.69231	2.69231	2.69231	2.30769	3.46154	2.69231
1.53846	1.92308	0.384615	7.69231	11.1539	9.23077	2.69231	1.15385	0.769231	4.61538	4.23077	2.69231	3.46154	3.46154	4.23077	2.69231	3.07692	2.69231
1.15385	1.53846	0.769231	9.61538	12.3077	10.7692	4.23077	1.92308	1.15385	3.84615	6.15385	3.84615	2.30769	3.46154	5	2.30769	3.07692	4.23077
1.15385	1.92308	0.384615	9.23077	15	11.9231	5.38462	2.69231	2.30769	3.84615	6.15385	6.53846	3.07692	4.23077	5.38462	3.07692	5	4.61538
Mock			HSV-1(ICP6mut)			HSV-1(ICP6mut)+zVAD			HSV-1(ICP6mut)+zVAD+R1-ICR-3			HSV-1(ICP6mut)+zVAD+Nec-1			HSV-1(ICP6mut)+zVAD+GSK963			HSV-1(ICP6mut)+zVAD+GSK872
0.769231	1.15385	1.15385	1.15385	1.92308	1.53846	1.92308	1.53846	6.15385	2.30769	0.769231	2.30769	0.769231	2.30769	2.30769	3.07692	1.15385	0.769231	2.30769	1.92308	2.30769
1.15385	1.92308	1.15385	1.92308	2.69231	1.92308	3.84615	1.15385	5.38462	1.53846	1.15385	3.07692	3.07692	2.30769	1.53846	4.23077	1.15385	1.53846	1.92308	5	1.92308
1.15385	1.92308	1.15385	0.384615	2.30769	1.53846	3.46154	1.15385	3.46154	1.15385	1.15385	2.69231	2.30769	2.30769	1.53846	4.61538	1.15385	1.53846	2.30769	3.07692	1.53846
1.15385	1.15385	1.15385	0.384615	2.69231	2.69231	3.84615	0.769231	3.07692	1.15385	0.384615	2.69231	1.92308	2.30769	1.92308	4.23077	0.769231	0.769231	1.92308	2.69231	1.15385
1.15385	1.15385	1.15385	0.384615	2.69231	2.69231	4.61538	1.92308	3.07692	1.15385	0.384615	2.69231	2.69231	2.30769	1.15385	4.23077	0.769231	1.15385	1.53846	3.07692	1.53846
1.53846	1.15385	0.769231	1.15385	2.69231	3.07692	4.23077	3.46154	3.07692	1.15385	0.384615	2.69231	2.69231	1.53846	0.769231	4.23077	0.769231	1.53846	1.53846	2.69231	0.769231
1.15385	1.53846	0.384615	1.92308	3.07692	2.30769	3.07692	5.38462	4.61538	1.15385	0.769231	1.92308	2.69231	1.53846	1.15385	3.07692	1.53846	1.53846	1.15385	2.69231	1.15385
1.15385	0.769231	0.384615	2.30769	4.23077	3.84615	5	8.84615	8.07692	1.92308	0.384615	1.15385	3.07692	1.15385	1.15385	2.30769	1.15385	0.769231	0.769231	2.69231	0.769231
1.15385	1.53846	0.384615	4.23077	5.38462	5	8.84615	14.2308	11.9231	1.53846	0.384615	1.53846	2.30769	1.92308	1.53846	1.15385	1.53846	1.15385	1.15385	2.69231	1.53846
1.53846	1.53846	0.384615	5	10	7.30769	13.4615	18.8462	14.2308	1.92308	1.15385	1.15385	2.30769	2.30769	1.53846	1.15385	1.15385	2.30769	1.53846	2.69231	0.769231
1.53846	1.92308	0.384615	7.69231	11.1539	9.23077	16.5385	21.5385	16.9231	2.69231	0.769231	1.53846	3.07692	1.92308	1.92308	2.69231	2.69231	2.30769	1.53846	2.30769	1.92308
1.15385	1.53846	0.769231	9.61538	12.3077	10.7692	22.3077	27.6923	19.2308	2.69231	2.30769	1.92308	3.07692	2.69231	3.07692	3.07692	3.84615	3.84615	2.30769	3.07692	2.30769
1.15385	1.92308	0.384615	9.23077	15	11.9231	23.0769	26.1538	19.2308	3.46154	3.84615	2.69231	4.61538	3.46154	3.07692	3.07692	3.46154	4.61538	3.46154	3.07692	2.69231

## Sheet: Figure 2F
Without zVAD
Time(h)	Mock			HSV-1(ICP6mut)			HSV-1(ICP6mut)+R1-ICR-3			HSV-1(ICP6mut)+Nec-1			HSV-1(ICP6mut)+GSK963			HSV-1(ICP6mut)+GSK872
0	5.23256	5.52326	6.97674	14.8256	14.8256	15.407	5.81395	15.407	14.8256	10.7558	8.43023	9.30233	4.94186	8.13954	7.55814	8.72093	9.30233	5.81395
1	6.10465	6.10465	7.84884	16.8605	19.7674	15.6977	8.13954	17.1512	15.9884	11.6279	11.0465	12.5	6.97674	10.1744	9.01163	9.59302	14.5349	6.10465
2	6.10465	6.10465	6.97674	15.9884	19.1861	16.5698	9.59302	17.4419	15.407	13.3721	11.3372	14.5349	7.84884	10.7558	9.01163	9.88372	15.407	8.72093
3	6.10465	6.10465	7.26744	15.407	20.3488	16.8605	9.30233	17.7326	15.1163	15.9884	13.6628	13.3721	10.4651	11.6279	10.4651	10.7558	13.9535	8.13954
4	5.52326	5.52326	7.84884	17.4419	18.8954	17.7326	9.30233	19.1861	16.2791	16.5698	13.6628	14.8256	10.7558	12.2093	10.7558	12.2093	15.407	9.30233
5	5.52326	5.52326	8.13954	16.8605	19.7674	17.7326	9.30233	20.3488	15.6977	15.6977	13.3721	15.407	11.6279	11.3372	10.1744	11.6279	15.1163	10.4651
6	5.52326	5.23256	7.55814	18.8954	20.3488	18.0233	11.6279	21.2209	16.5698	14.8256	14.5349	13.9535	9.59302	12.2093	13.9535	12.2093	14.5349	10.4651
7	6.10465	6.10465	7.84884	18.8954	19.1861	17.4419	10.1744	21.2209	18.6046	16.8605	12.7907	12.2093	9.59302	12.2093	12.7907	12.7907	14.5349	8.72093
8	5.81395	5.81395	7.55814	20.9302	18.3139	19.4767	11.0465	20.0581	16.8605	15.6977	13.6628	13.6628	10.7558	11.9186	12.2093	12.2093	14.5349	11.6279
9	5.81395	6.10465	6.68605	19.4767	19.1861	19.1861	11.6279	20.3488	18.3139	18.3139	13.9535	12.5	10.7558	12.2093	11.0465	10.7558	15.407	10.4651
10	5.52326	6.39535	6.68605	22.093	18.6046	20.9302	11.0465	19.4767	15.6977	16.5698	13.0814	13.9535	9.59302	11.9186	11.6279	13.6628	16.2791	10.7558
11	4.94186	6.68605	6.39535	20.3488	19.1861	20.3488	11.3372	20.6395	16.2791	18.0233	13.6628	13.9535	11.9186	12.7907	12.7907	13.3721	14.5349	10.7558
12	5.52326	6.97674	7.26744	21.2209	18.6046	19.7674	11.0465	22.3837	17.1512	15.9884	14.5349	14.5349	11.6279	13.3721	11.9186	15.1163	19.4767	10.7558
13	6.10465	7.26744	6.97674	21.5116	19.4767	18.0233	11.6279	22.6744	16.5698	16.8605	13.0814	14.5349	10.7558	11.6279	13.0814	15.407	16.5698	11.6279
14	5.52326	6.97674	7.26744	22.093	18.8954	19.7674	11.6279	22.6744	17.7326	17.1512	13.9535	13.6628	11.6279	11.0465	12.2093	14.2442	15.9884	12.2093
15	5.52326	7.26744	7.55814	19.4767	17.7326	18.6046	13.0814	24.1279	17.1512	16.2791	14.8256	12.5	11.3372	12.2093	11.6279	13.6628	15.9884	11.3372
16	4.94186	7.55814	7.26744	20.9302	18.6046	20.0581	12.2093	22.9651	19.4767	16.8605	14.8256	13.0814	11.0465	11.3372	11.3372	12.7907	16.8605	13.0814
17	6.10465	7.84884	7.84884	22.9651	20.6395	22.3837	14.5349	22.3837	20.9302	16.5698	15.1163	16.2791	11.9186	11.6279	12.5	14.2442	17.4419	14.8256
18	5.52326	7.55814	7.55814	21.2209	22.093	25	16.5698	21.5116	20.3488	15.9884	14.8256	15.9884	12.5	13.3721	11.0465	15.407	17.1512	15.1163
19	6.39535	7.55814	8.43023	19.4767	24.4186	29.0698	19.4767	19.4767	21.8023	16.2791	14.5349	16.8605	13.6628	12.7907	11.9186	14.8256	17.7326	13.9535
20	6.10465	7.55814	8.13954	37.7907	26.4535	32.2674	19.4767	21.5116	21.8023	17.7326	13.9535	16.8605	12.7907	16.2791	13.3721	15.1163	19.7674	16.8605
21	6.10465	8.13954	7.84884	39.5349	29.0698	36.3372	20.6395	22.093	25	16.8605	15.407	16.2791	11.6279	15.9884	10.7558	16.2791	20.0581	17.4419
22	6.39535	8.72093	8.72093	41.2791	34.3023	36.9186	25	23.5465	24.4186	18.3139	15.6977	17.7326	11.6279	13.9535	12.2093	15.6977	19.1861	17.7326
23	7.26744	9.01163	7.26744	41.8605	33.7209	41.2791	24.7093	22.9651	25.2907	19.4767	16.2791	18.0233	11.0465	15.6977	11.6279	15.407	20.3488	18.3139
24	7.55814	7.55814	7.26744	40.6977	35.1744	43.3139	26.7442	21.5116	24.4186	17.1512	15.6977	16.2791	9.59302	13.9535	12.7907	15.1163	18.8954	18.6046
With zVAD
Time(h)	Mock			HSV-1(ICP6mut)			HSV-1(ICP6mut)+zVAD			HSV-1(ICP6mut)+zVAD+R1-ICR-3			HSV-1(ICP6mut)+zVAD+Nec-1			HSV-1(ICP6mut)+zVAD+GSK963			HSV-1(ICP6mut)+zVAD+GSK872
0	5.23256	5.52326	6.97674	14.8256	14.8256	15.407	7.26744	14.8256	8.13954	19.7674	14.8256	16.2791	8.43023	8.43023	7.55814	4.36046	6.39535	6.97674	7.84884	6.68605	9.01163
1	6.10465	6.10465	7.84884	16.8605	19.7674	15.6977	10.1744	16.2791	10.7558	19.4767	16.2791	17.4419	10.4651	8.43023	7.84884	6.68605	10.1744	9.30233	9.88372	9.01163	9.88372
2	6.10465	6.10465	6.97674	15.9884	19.1861	16.5698	11.0465	18.8954	12.5	19.4767	17.1512	18.3139	11.3372	8.72093	9.88372	7.26744	11.0465	10.1744	10.4651	10.1744	11.3372
3	6.10465	6.10465	7.26744	15.407	20.3488	16.8605	12.5	20.0581	11.3372	18.3139	18.3139	18.6046	13.3721	8.43023	9.88372	6.97674	12.5	11.0465	11.6279	11.9186	13.0814
4	5.52326	5.52326	7.84884	17.4419	18.8954	17.7326	13.0814	17.1512	12.5	21.2209	18.0233	20.0581	16.2791	10.7558	9.30233	8.72093	12.5	11.9186	11.9186	12.2093	12.7907
5	5.52326	5.52326	8.13954	16.8605	19.7674	17.7326	13.0814	18.0233	12.5	20.6395	20.3488	20.0581	15.6977	11.3372	8.43023	10.7558	12.5	12.5	11.3372	12.7907	14.2442
6	5.52326	5.23256	7.55814	18.8954	20.3488	18.0233	13.0814	18.8954	13.0814	20.6395	18.3139	21.8023	13.9535	10.7558	8.13954	12.7907	11.9186	12.2093	11.9186	13.0814	13.6628
7	6.10465	6.10465	7.84884	18.8954	19.1861	17.4419	13.3721	17.1512	11.6279	20.9302	20.3488	19.7674	13.6628	11.0465	7.55814	11.0465	12.5	11.9186	11.3372	13.0814	13.3721
8	5.81395	5.81395	7.55814	20.9302	18.3139	19.4767	13.0814	18.6046	12.7907	19.4767	19.4767	20.6395	14.8256	11.0465	7.26744	11.6279	12.7907	12.2093	10.4651	13.3721	14.2442
9	5.81395	6.10465	6.68605	19.4767	19.1861	19.1861	13.9535	19.1861	13.3721	19.4767	19.7674	20.9302	14.2442	11.6279	7.84884	11.0465	11.9186	11.6279	11.0465	13.3721	13.9535
10	5.52326	6.39535	6.68605	22.093	18.6046	20.9302	13.3721	17.4419	15.1163	20.6395	19.4767	21.5116	13.3721	11.0465	8.13954	10.4651	12.5	12.2093	11.6279	15.6977	12.2093
11	4.94186	6.68605	6.39535	20.3488	19.1861	20.3488	13.6628	18.6046	16.8605	21.2209	17.1512	22.3837	12.7907	10.7558	9.30233	10.1744	11.9186	11.6279	10.4651	14.8256	12.7907
12	5.52326	6.97674	7.26744	21.2209	18.6046	19.7674	14.5349	19.1861	18.6046	18.3139	18.3139	22.093	12.7907	12.5	8.72093	12.7907	12.2093	11.6279	9.88372	14.8256	11.9186
13	6.10465	7.26744	6.97674	21.5116	19.4767	18.0233	15.9884	21.2209	20.3488	19.1861	15.407	22.9651	12.5	12.5	8.43023	11.6279	13.3721	12.2093	9.88372	13.9535	13.0814
14	5.52326	6.97674	7.26744	22.093	18.8954	19.7674	18.8954	22.093	22.9651	20.9302	15.9884	22.093	12.2093	12.7907	9.01163	12.2093	13.0814	12.5	9.59302	12.7907	12.5
15	5.52326	7.26744	7.55814	19.4767	17.7326	18.6046	20.0581	24.1279	23.2558	20.3488	15.9884	22.9651	11.3372	13.0814	8.13954	13.9535	14.2442	13.0814	11.3372	11.9186	11.0465
16	4.94186	7.55814	7.26744	20.9302	18.6046	20.0581	21.8023	28.1977	22.3837	19.7674	16.5698	20.6395	12.2093	12.2093	9.30233	14.2442	13.6628	12.5	11.0465	12.5	10.1744
17	6.10465	7.84884	7.84884	22.9651	20.6395	22.3837	25.2907	29.0698	27.907	19.4767	16.8605	20.3488	11.9186	13.3721	9.88372	13.0814	13.3721	12.2093	10.7558	13.3721	9.88372
18	5.52326	7.55814	7.55814	21.2209	22.093	25	29.3605	31.6861	35.1744	19.4767	17.1512	20.9302	12.7907	13.0814	11.3372	13.0814	13.6628	13.9535	11.0465	13.6628	11.6279
19	6.39535	7.55814	8.43023	19.4767	24.4186	29.0698	31.6861	34.593	39.5349	18.6046	17.4419	21.2209	12.2093	12.7907	11.3372	14.2442	14.2442	15.1163	11.6279	13.3721	9.88372
20	6.10465	7.55814	8.13954	37.7907	26.4535	32.2674	35.7558	39.5349	49.1279	18.3139	17.7326	20.9302	11.9186	12.2093	11.6279	15.407	12.2093	14.5349	11.3372	13.9535	12.7907
21	6.10465	8.13954	7.84884	39.5349	29.0698	36.3372	42.1512	44.4767	51.7442	18.8954	18.8954	20.9302	12.7907	11.0465	11.3372	13.0814	14.5349	13.6628	10.1744	14.5349	12.2093
22	6.39535	8.72093	8.72093	41.2791	34.3023	36.9186	49.7093	47.9651	57.5581	19.1861	18.8954	20.6395	14.2442	12.5	11.9186	12.7907	14.5349	14.2442	11.3372	13.9535	13.3721
23	7.26744	9.01163	7.26744	41.8605	33.7209	41.2791	55.8139	52.0349	57.2674	18.6046	18.0233	22.3837	14.5349	13.9535	11.3372	12.5	13.6628	13.0814	11.3372	13.9535	13.9535
24	7.55814	7.55814	7.26744	40.6977	35.1744	43.3139	55.5233	54.9419	63.3721	19.4767	17.4419	22.093	13.9535	11.9186	11.9186	15.1163	13.6628	15.1163	11.9186	15.6977	11.6279

## Sheet: Figure 2H
	DMSO			R1-ICR-3
Mock	100	100	100	100	100	100
HSV-1(ICP6mut)	53.2202	59.608	57.7231	98.5882	95.9677	101.884
HSV-1(ICP6mut)+zVAD	58.0164	61.8469	60.827	107.631	102.234	112.523

## Sheet: Figure 3A
Time(h)	Mock			HSV-1(ICP6mut)			HSV-1(ICP6mut)+Nec-1			HSV-1(ICP6mut)+GSK963			HSV-1(ICP6mut)+R1-ICR-3			HSV-1(ICP6mut)+GSK872			HSV-1(ICP6mut)+NSA			HSV-1(ICP6mut)+zVAD
0	18.8641	16.3694	15.8002	14.8649	13.5398	13.7454	19.2735	10.5546	11.0282	22.2222	14.175	17.3554	11.2687	17.3428	15.1151	20.9818	7.7812	10.859	12.6623	8.07754	16.1663	12.1852	13.9968	16.6667
2	18.7627	16.999	15.2905	14.3822	16.9912	14.2989	19.8133	10.461	10.7085	18.4669	7.70533	13.7899	11.0323	10.5477	16.2162	20.8234	7.39599	11.1831	11.7695	8.5622	16.5512	8.63487	7.97831	10.6654
4	12.5421	12.624	12.3902	14.9639	16.8	12.1569	18.4211	7.79727	10.585	18.5771	6.61001	13.0165	9.99092	9.62389	15.1316	22.5599	7.7135	10.566	11.0915	6.56304	15.7059	7.09282	8.01012	9.90712
6	11.5171	10.7884	9.74843	14.6104	15.4006	12.586	19.2609	7.66088	8.78004	19.7518	5.85975	12.1767	9.68361	9.2182	14.2691	22.5146	8.25688	10.2692	10.5458	7.09156	14.7796	7.00576	8.03738	11.3839
8	10.2414	9.33759	9.34929	25.5034	28.4615	17.1079	15.0463	7.48373	7.78727	17.6408	5.29931	12.2271	9.16256	8.8729	13.5492	22.3493	7.44235	8.82658	9.96241	5.89319	13.7962	13.4221	14.2572	16.1697
10	9.48097	8.41328	7.88352	37.006	40.2039	25.5991	10.0694	6.14224	7.15706	17.7471	4.54545	11.2233	8.68707	8.61244	13.3175	19.7895	6.94143	7.70833	9.36903	6.57143	14.4545	23.2279	26.4249	24.5552
12	9.16609	7.57254	7.52032	46.4752	49.5037	31.5611	10.8537	6.15385	6.80894	16.8058	4.69062	11.2009	9.55665	9.87654	14.1317	19.5148	6.35091	5.98477	7.18391	7.31261	13.6652	31.058	35.2159	32.9897
14	9.43762	6.88705	6.83871	50.0671	56.8653	36.3095	10.9244	5.08658	6.62055	16.8244	4.33071	10.8352	10.2488	13.6029	15.808	18.75	6.32245	5.17423	7.48106	6.98113	12.0471	37.3786	43.6385	39.9437
16	8.72818	7.63563	6.58645	55.3163	60.5469	37.9976	7.92193	5.21921	6.32411	17.3416	4.77137	10.5204	10.8317	15.122	16.147	18.982	4.24242	4.68085	8.10556	5.8129	13.7623	42.4433	50.0645	46.7143
18	9.22882	7.63052	6.90748	56.7082	61.2517	40.8716	9.01542	5.27426	6.43863	17.5801	4.41176	10.0334	13.3858	18.7113	15.5914	17.4194	4.82051	4.6748	6.65451	4.83136	12.3144	45.5253	53.0055	49.4656
20	9.75883	7.88207	7.88406	56.701	60.3345	41.3681	10.0802	6.33166	7.07635	16.5174	5.98859	10.6186	17.2509	20.4918	21.0526	19.4963	5.01419	6.63462	7.28034	5.76132	11.5192	49.8084	56.9921	53.092
22	11.9456	7.92016	7.43652	52.5943	59.6065	40.146	10.9529	5.05451	6.4722	15.4146	5.04673	8.75252	15.308	21.9101	21.4944	16.4035	3.73998	4.59874	5.55127	4.64927	12.47	51.9256	57.1808	49.4689
24	12.2886	8.03357	8.62471	53.277	61.3436	40.8644	9.55882	5.72816	7.01139	18.3	6.69111	9.47368	18.7609	21.5042	23.996	16.721	5.02984	5.84133	7.07581	4.98084	12.11	55.5414	57.9618	48.8112

## Sheet: Figure 4A
	RIPK1 KO			WT
Mock	100	100	100	100	100	100
HSV-1(ICP6mut)	104.916	91.623	96.8778	36.0666	35.3509	30.0605

## Sheet: Figure 4C
R1KO
Time (h)	Control			TNF+CHX			TNF+BV6
0	11.8385	12.3646	9.07618	13.2854	10.0627	8.8131	10.5889	6.97156	6.77425
2	12.6935	11.5754	8.28694	11.5096	9.27349	9.53656	9.86541	7.56348	6.24809
4	12.2331	10.0627	7.9581	11.2466	9.53656	10.3916	9.79964	6.97156	6.37963
6	13.2196	10.4573	8.22118	12.6935	10.7204	10.7862	10.5231	6.90579	6.57694
8	12.7593	10.1285	7.62925	12.6935	11.7727	12.4304	10.26	7.23463	7.56348
10	12.8908	9.73387	8.08964	14.9297	13.3512	14.2062	10.5231	8.55002	7.9581
12	12.4304	9.93118	7.36617	16.4424	13.8773	14.9297	11.3781	8.55002	7.89233
14	11.5754	10.3916	7.49771	18.4812	15.2585	17.8235	12.0358	10.0627	8.22118
16	10.7862	9.79964	7.36617	18.9416	16.5739	18.0208	12.0358	10.3916	8.35271
18	10.7862	9.14195	7.10309	19.1389	16.9027	19.0074	12.4304	11.0493	10.0627
20	9.60233	8.28694	6.57694	20.1912	18.0866	19.6651	12.6935	11.8385	9.86541
22	9.73387	8.28694	7.23463	21.8354	19.0074	21.5066	13.417	13.1539	11.6412
24	8.87887	7.82656	6.37963	22.0328	19.7966	22.0328	14.535	15.0612	12.4962

## Sheet: Figure 4D
hRIPK1
Time(h)	Mock			TNF+CHX			TNF+BV6
0	6.72242	4.90893	4.59626	4.42135	4.71894	4.20878	4.65879	3.47065	3.03291
2	6.56609	5.1278	4.9402	5.10156	5.05904	4.71894	4.97147	3.56445	3.18924
4	6.50355	5.28414	5.09653	5.52668	6.46197	5.61171	9.8804	8.31704	7.22269
6	7.22269	5.97201	5.84694	10.9258	12.4988	10.0756	27.3274	22.481	23.9506
8	7.81677	6.25342	5.75314	23.2546	24.2749	21.5966	44.1178	39.6154	40.0219
10	8.62971	6.56609	6.03455	44.426	42.8531	41.11	62.2528	58.1255	57.6878
12	8.97365	6.81622	6.22215	59.0505	56.0321	54.7142	72.8523	69.9445	69.4442
14	9.16125	7.19143	6.75369	71.1667	68.1058	65.725	82.6076	80.1063	79.2308
16	9.31759	6.91003	6.69116	78.8615	72.1445	70.5715	85.5467	81.951	80.7629
18	9.22379	6.91003	6.87876	81.3698	74.9078	74.4402	87.329	84.9839	81.4507
20	9.25506	6.91003	7.06636	81.965	77.3311	75.0354	87.0788	84.7651	82.295
22	9.31759	7.12889	7.09763	83.2404	78.734	76.8634	86.4847	83.2642	82.2011
24	9.19252	7.00383	7.12889	86.4714	81.4123	79.4142	86.2659	80.8879	80.9817

[truncated: 8 more sheets: Figure 4E, Figure 4F, Figure 5B, Figure 5D, Figure 5E, Figure 5H, Figure 6F, Figure 7A]
