# Supplementary material for: RIPK1 is required for ZBP1-driven necroptosis in human cells
Source: PLoS Biol. 2025 Feb 21;23(2):e3002845. doi: 10.1371/journal.pbio.3002845 (PMC11844899; doi:10.1371/journal.pbio.3002845)
Supplement: S2 Data — (XLSX) [file pbio.3002845.s004.xlsx]

## Sheet: Figure S1A
Time(h)	Mock			HSV-1(ICP6mut)			R1-ICR-3			HSV-1(ICP6mut)+R1-ICR-3
0	4.91453	4.80769	3.09829	6.51709	5.12821	8.01282	3.54938	4.93827	3.00926	4.98221	5.78292	6.6726
2	5.23504	5.12821	3.73932	5.76923	5.02137	6.83761	5.63272	7.56173	4.70679	7.29537	8.18505	8.62989
4	5.12821	5.98291	3.84615	5.98291	4.80769	7.47863	9.41358	13.4259	7.40741	10.4093	11.3879	12.0996
6	5.34188	6.19658	4.2735	6.41026	5.66239	6.73077	14.0432	17.6698	11.3426	16.4591	16.1032	16.9039
8	5.34188	6.51709	4.70085	10.7906	10.8974	11.859	17.1296	20.679	13.5802	24.1103	24.1103	23.3096
10	5.34188	7.05128	5.44872	24.1453	24.2521	20.7265	19.0586	23.9198	15.8179	32.2064	31.7616	31.5836
12	5.44872	6.73077	5.87607	33.9744	36.6453	32.906	22.0679	25.0772	17.5926	38.7011	39.5018	37.2776
14	5.66239	7.05128	5.87607	43.0556	45.1923	41.8803	24.3056	26.1574	17.5154	43.8612	44.6619	43.3274
16	5.34188	7.05128	6.62393	50.2137	49.0385	47.7564	24.0741	26.6204	18.6728	47.9537	46.9751	47.4199
18	5.23504	7.37179	6.83761	53.6325	54.7009	54.8077	25.7716	27.2376	19.2901	50.8897	47.5089	49.2883
20	5.44872	7.15812	6.73077	56.8376	56.4103	59.0812	25	27.0062	19.6759	53.5587	49.2883	48.3096
22	5.55556	8.11966	6.62393	60.6838	57.0513	59.7222	26.5432	27.7778	19.8302	53.4697	47.9537	49.1103
24	5.98291	8.44017	6.94444	61.5385	61.0043	61.4316	26.5432	28.0093	19.9846	55.516	51.0676	50.9787

## Sheet: Figure S1C
	Mock			HSV-1(ICP6mut)			R1-ICR-3			HSV-1(ICP6mut)-ICR-3
0	1.1851	1.0158	1.3544	2.2009	2.42664	2.08804	1.84957	3.45253	2.65105	2.45515	2.73843	2.69122
2	1.46727	1.07224	1.46727	1.5237	2.14447	1.80587	3.45253	5.61036	5.3021	4.29651	5.71294	5.24079
4	1.29797	1.12867	1.58014	1.3544	2.0316	1.46727	6.7201	8.56967	7.89149	6.23229	8.49858	7.60151
6	1.41084	1.12867	1.46727	1.29797	1.8623	1.46727	8.75462	12.2072	11.1591	7.12937	11.8508	9.96223
8	1.693	1.24154	1.5237	1.29797	2.0316	1.5237	9.86436	15.2898	14.18	9.2068	14.1171	12.7479
10	2.31377	1.46727	1.58014	2.08804	2.48307	2.59594	11.1591	17.201	16.5845	11.6619	16.7139	15.628
12	2.42664	1.63657	1.693	5.69977	5.13544	5.19187	12.3305	20.4069	19.4205	15.0614	19.0746	19.169
14	2.2009	1.74944	1.80587	9.93228	8.40858	10.2709	13.6868	22.4414	22.6264	18.5552	21.6242	22.3796
16	2.3702	1.91874	1.693	15.6885	13.4312	16.8736	14.365	24.106	25.2158	22.474	24.5515	26.2984
18	2.25734	2.08804	1.46727	22.4605	19.6953	22.5169	14.9815	26.8804	28.2984	26.6761	28.2342	30.406
20	2.25734	2.25734	1.58014	27.0316	26.1287	28.8939	16.0912	28.1134	29.0382	29.4618	32.1058	35.2691
22	2.48307	2.42664	1.693	31.0948	31.772	33.465	17.2626	28.8533	30.3946	32.7668	35.9773	37.7243
24	2.2009	2.5395	1.5237	34.6501	37.5847	37.8668	18.1874	30.7645	31.4427	34.6553	40.3211	41.5014

## Sheet: Figure S1E
	Mock			HSV-1(ICP6mut)			R1-ICR-3			HSV-1(ICP6mut)+R1-ICR-3
0	2.16086	1.02041	1.14046	1.86074	2.22089	2.64106	1.68067	0.90036	0.90036	2.58103	3.54142	2.10084
2	2.16086	1.20048	1.38055	2.34094	2.04082	2.52101	1.62065	1.08043	0.90036	2.04082	2.82113	1.68067
4	1.98079	1.20048	1.62065	1.86074	1.98079	2.34094	1.80072	1.08043	0.840336	1.5006	1.98079	1.7407
6	1.98079	1.32053	1.32053	1.56062	1.62065	1.80072	1.68067	1.20048	0.780312	1.86074	1.92077	1.92077
8	2.04082	1.32053	1.38055	2.7611	2.52101	2.10084	1.62065	1.5006	0.90036	2.34094	1.56062	1.62065
10	1.86074	1.2605	1.32053	7.02281	7.02281	4.02161	1.68067	1.02041	0.720288	4.32173	3.42137	3.54142
12	1.62065	1.38055	1.5006	14.5258	13.4454	8.76351	1.68067	0.960384	0.90036	9.96399	8.34334	9.18367
14	1.68067	1.02041	1.56062	22.569	21.7887	18.6675	1.7407	1.08043	0.780312	18.1873	15.1861	16.2665
16	1.56062	1.44058	1.5006	28.4514	28.0312	26.0504	1.86074	1.38055	1.32053	25.6303	21.7887	23.5294
18	1.86074	1.56062	1.80072	32.1129	32.533	31.3325	2.7611	1.7407	1.5006	31.3926	26.7107	29.5918
20	2.34094	1.7407	2.04082	31.8727	33.8535	33.7935	2.70108	2.10084	1.68067	33.8535	29.7119	31.0324
22	2.70108	2.10084	1.98079	31.7527	33.0132	33.0732	3.12125	2.46098	2.22089	34.8139	32.2329	32.8331
24	2.94118	2.52101	2.28091	28.6915	29.7719	30.4922	3.78151	3.18127	2.46098	33.0732	32.1129	32.8331

## Sheet: Figure S1K
	Control			TNF neutralizing antibody
Mock	92.4728	103.867	103.66	108.973	104.564	104.992
TSV	2.48995	2.58907	2.78581	102.446	126.106	121.222
HSV-1(ICP6mut)	52.2221	52.3903	53.7424	48.0757	47.6089	50.6694

## Sheet: Figure S1G
	Mock			HSV-1(ICP6mut)			HSV-1(ICP6mut)+zVAD			HSV-1(ICP6mut)+Nec-1			HSV-1(ICP6mut)+GSK963			HSV-1(ICP6mut)+GSK872			HSV-1(ICP6mut)+NSA
0	9.34579	11.5672	8.90411	12.0556	10.6855	14.2966	12.9094	13.3159	24.2466	13.7306	12.2694	11.4072	20.1205	14.6771	10.5413	18.8854	11.6711	7.27539	13.2211	16.0615	16.6268
2	9.33544	11.5809	8.90411	12.0536	10.6944	14.2966	12.9121	13.3134	24.224	13.7478	12.2776	11.413	20.1099	14.6699	10.5582	18.8854	11.6667	7.277	13.2143	16.0508	16.6667
4	9.33544	11.5942	8.88889	12.0521	10.688	14.297	12.9123	13.3109	24.2282	13.7391	12.276	11.413	20.1111	14.6853	10.5598	18.8889	11.6667	7.27554	13.2316	16.0539	16.6237
6	8.06916	10.1286	8.69565	7.80516	9.63252	8.56974	28.7375	20.7415	34.8355	10.0168	10.19	7.68443	16.8122	11.2903	9.4533	16.3394	6.10269	5.8011	10.3571	13.3102	13.0024
8	6.19718	6.28742	7.4124	15.5483	29.1597	18.9574	45.8553	41.2658	57.4303	13.1119	11.6379	8.39844	18.7364	15.8643	9.50226	11.3139	5.65885	4.69466	19.2744	20.6074	24.6528
10	5.82386	5.80357	4.81013	35.3503	35.2373	37.6228	58.4158	58.1492	82.2664	17.1708	16.1458	12.7812	27.6201	24.1573	18.3721	8.91892	6.53174	2.45706	34.6512	41.9393	37.0192
12	4.87465	7.98817	4.87179	44.8578	49.0775	42.126	63.4252	67.6119	81.0954	27.509	30.51	21.3836	37.6321	31.6258	31.7873	9.66102	10.6149	8.3713	44.5521	51.0563	54.2169
14	3.72493	6.99709	3.875	48.5931	59.7514	44.7573	54.4936	62.0715	60.6112	37.1585	36.1368	30.0847	41.8033	38.5106	40.162	12.8758	11.2693	8.79575	52.1176	52.8409	51.6949
16	4.28994	6.6474	4.04412	50.4255	63.6022	48.1151	46.6576	48.8145	55.8475	46.6606	43.3394	34.8387	48.7578	45.2282	41.9426	16.836	15.2778	9.40657	51.7606	46.1707	53.3254
18	4.36747	6.28655	3.77129	49.798	63.7201	45.5373	44.2334	40.6375	45.9265	52.9038	49.5455	38.4534	51.1317	39.0595	45.2222	21.2264	17.6471	12.4269	52.8302	45.1042	51.6432
20	4.22961	5.8309	4.00485	50.8475	63.9599	49.6479	44.0411	39.2811	43.2392	55.5963	53.7234	39.7796	60.2913	46.9043	45.069	29.046	21.8364	16.8821	53.0067	46.2733	53.4642

## Sheet: Figure S1I
Control	siRipk1	Nec-1	GSK963	GSK872	zVAD
48.9439	87.8936	108.695	105.866	106.965	60.699
45.6565	96.8861	113.876	114.526	96.6248	59.1523
43.7212	107.621	103.02	110.274	89.8435	52.1401

## Sheet: Figure S1J
Control	83.5784	78.3435	70.7156
Nec-1	115.877	110.554	125.687
GSK963	100.129	104.926	91.2736
GSK872	98.129	91.7761	103.893
siRipk1	95.853	104.687	97.046

## Sheet: Figure S2A
WT	ΔZα1	mZα2	ΔZα1Zα2	mRHIMA	mRHIMB	EV
21.7352	11.5029	84.4471	85.7273	64.9102	22.6905	53.7314
21.9214	11.1998	81.2708	82.3837	62.4979	20.2909	57.3252
23.3464	11.8625	76.809	80.99	63.0578	24.0344	58.1716

## Sheet: Figure S2B
Time (h)	EV			WT			ΔZα1			mZα2			ΔZα1Zα2			mRHIMA			mRHIMB
2	1.32261	1.40041	1.24481	1.82186	2.25564	1.90862	0.82017	0.54678	1.27582	0.789128	1.51249	0.657606	0.82017	1.18469	1.00243	4.00478	2.21317	2.31856	3.37316	3.05692	3.68939
	1.24481	1.32261	1.24481	1.73511	2.51591	1.99537	1.09356	0.63791	1.18469	0.657606	1.44673	0.98641	0.45565	1.45808	0.82017	4.11017	2.10778	2.52933	3.58398	2.95151	3.37316
4	1.24481	1.47822	1.40041	1.99537	2.68942	1.82186	1.09356	0.45565	1.00243	0.591846	1.70978	0.98641	0.72904	1.64034	0.54678	4.32095	2.8455	2.63472	5.05973	3.26774	3.26774
	1.01141	1.24481	1.47822	2.16888	2.42915	1.73511	0.9113	0.45565	1.00243	0.591846	1.44673	1.05217	0.54678	1.73147	0.82017	5.37483	2.95089	3.47783	4.63809	3.26774	3.47857
6	1.16701	1.16701	2.17842	2.16888	2.16888	1.5616	1.18469	0.54678	1.00243	0.526085	1.51249	1.11793	0.63791	1.73147	0.72904	5.90178	3.05628	3.47783	5.37597	3.7948	3.90021
	1.16701	1.32261	2.25622	1.99537	2.34239	1.5616	1.18469	0.63791	0.9113	0.460324	1.44673	0.789128	0.63791	1.36695	1.18469	5.26945	4.11017	3.794	7.48419	4.53268	6.00843
8	1.16701	1.40041	1.86722	2.25564	2.77617	2.51591	1.18469	0.63791	1.00243	0.526085	1.31521	0.920649	0.54678	1.36695	1.00243	5.58561	3.16167	4.7425	11.806	7.48419	9.69782
	1.32261	1.78942	1.94502	4.59803	4.59803	3.73048	2.09599	1.27582	1.64034	0.591846	1.31521	0.920649	0.72904	1.45808	1.00243	6.21795	3.794	4.32095	14.5467	12.6493	14.0197
10	1.24481	1.55602	2.48963	6.85367	8.06825	6.33314	3.46294	2.64277	2.64277	0.657606	1.31521	1.18369	0.9113	1.54921	1.00243	6.21795	4.00478	4.84789	16.7604	14.5467	18.7632
	1.63382	2.10062	2.41183	10.8444	10.3239	9.54309	6.10571	5.01215	4.82989	0.657606	1.31521	1.05217	0.82017	1.91373	1.00243	7.37722	4.7425	6.11256	20.6606	16.7604	21.8201
12	2.17842	2.25622	3.34544	14.9219	16.31	12.9266	10.9356	9.20413	7.92831	0.723367	1.24945	0.98641	1.09356	2.18712	1.18469	6.74489	6.00717	6.21795	24.5608	18.8686	23.5067
	2.41183	3.03423	3.57884	20.0405	18.9994	15.963	15.401	14.7631	12.0292	0.657606	1.44673	1.05217	1.54921	3.09842	1.54921	7.27183	6.42872	7.27183	26.5636	21.3985	27.7231
14	3.57884	3.89004	4.90145	23.3372	22.8167	18.9127	20.4131	19.9575	16.5857	0.854888	1.77554	1.51249	2.18712	3.73633	2.46051	7.37722	7.16645	7.69339	30.78	23.1904	32.3612
	4.27904	4.66805	5.36826	26.6339	25.6796	21.2551	23.5115	23.8761	22.6002	1.11793	1.90706	1.70978	3.09842	4.64763	2.82503	9.06344	8.00956	9.06344	32.6774	24.1391	35.8398
16	5.13485	5.21265	5.91286	26.7206	28.022	23.5975	27.0656	28.5237	26.2454	1.31521	2.4989	1.8413	3.46294	5.83232	3.09842	10.6443	9.485	10.0119	34.2586	27.0907	38.6859
	4.90145	6.06846	6.06846	28.9763	29.9306	25.8531	28.2503	29.6172	29.3439	1.8413	3.02499	2.23586	4.19198	6.65249	4.92102	10.7497	10.6443	12.6467	37.2101	29.8313	42.4807
18	6.37967	6.37967	6.22407	31.3187	31.6657	28.5425	30.0729	30.8019	30.4374	2.23586	3.09075	2.89347	5.19441	7.74605	6.19684	13.1736	12.9628	15.176	40.267	30.9909	44.4835
